# Supplementary material for: Βio-Based Epoxy/Amine Reinforced with Reduced Graphene Oxide (rGO) or GLYMO-rGO: Study of Curing Kinetics, Mechanical Properties, Lamination and Bonding Performance
Source: Nanomaterials (Basel). 2022 Jan 10;12(2):222. doi: 10.3390/nano12020222 (PMC8778273; doi:10.3390/nano12020222)
Supplement: Supplementary file 1 [file nanomaterials-12-00222-s001.zip]

Archive with 1 entries (1 files):
- nanomaterials-1500171-supplementary.pdf
